# Supplementary material for: Peloplasma aerotolerans gen. nov., sp. nov., a Novel Anaerobic Free-Living Mollicute Isolated from a Terrestrial Mud Volcano
Source: Life (Basel). 2024 Apr 26;14(5):563. doi: 10.3390/life14050563 (PMC11122141; doi:10.3390/life14050563)
Supplement: Supplementary file 1 [file life-14-00563-s001.zip]

Archive with 1 entries (1 files):
- life-2960354-supplementary.pdf
